# Supplementary material for: Chemosensitizer Effects of Cisplatin- and 5-Fluorouracil-Treated Hepatocellular Carcinomas by Lidocaine
Source: Int J Mol Sci. 2025 Jul 24;26(15):7137. doi: 10.3390/ijms26157137 (PMC12345720; doi:10.3390/ijms26157137)
Supplement: Supplementary file 1 [file ijms-26-07137-s001.zip]

Archive with 1 entries (1 files):
- ijms-3724681-supplementary.pdf
